# Supplementary material for: Mechanistic Study on the Possibility of Converting Dissociated Oxygen into Formic Acid on χ-Fe5C2(510) for Resource Recovery in Fischer–Tropsch Synthesis
Source: Molecules. 2023 Dec 15;28(24):8117. doi: 10.3390/molecules28248117 (PMC10745954; doi:10.3390/molecules28248117)
Supplement: Supplementary file 1 [file molecules-28-08117-s001.zip]

Archive with 1 entries (1 files):
- molecules-2652472-supplementary.pdf
